# Supplementary material for: Targeting MERTK tyrosine kinase: Virtual screening and molecular dynamics insights for anti-cancer drug development
Source: PLoS One. 2025 Oct 30;20(10):e0334106. doi: 10.1371/journal.pone.0334106 (PMC12574917; doi:10.1371/journal.pone.0334106)
Supplement: S1 File — (ZIP) [file pone.0334106.s001.zip]

Archive with 19 entries (18 files):
- figure tf formate/
- figure tf formate/Fig 1.tif
- figure tf formate/fig 1a.tiff
- figure tf formate/fig 1b.tiff
- figure tf formate/fig 1C.tif
- figure tf formate/Fig 3.tif
- figure tf formate/Fig 4.tif
- figure tf formate/Fig 5.tif
- figure tf formate/Fig 6.tif
- figure tf formate/Fig 7.tif
- figure tf formate/Fig 8.tif
- figure tf formate/Fig 9.tif
- figure tf formate/FIG,1H.tif
- figure tf formate/FIG1,J.tiff
- figure tf formate/FIG1D.tiff
- figure tf formate/FIG1E.tiff
- figure tf formate/FIG1F.tif
- figure tf formate/FIG1G.tiff
- figure tf formate/FIIG.1I.tiff
